# Supplementary material for: Data management strategy for a collaborative research center
Source: Gigascience. 2023 Jul 4;12:giad049. doi: 10.1093/gigascience/giad049 (PMC10318494; doi:10.1093/gigascience/giad049)
Supplement: giad049_Supplemental_Files [file giad049_supplemental_files.zip]

Archive with 5 entries (5 files):
- Supp3.1_Tandem_Projects.pdf
- Supp3.2_Human_Projects.pdf
- Supp3.3_Animal_Projects.pdf
- Suppl1.pdf
- Suppl2.pdf
